# Supplementary material for: Estimation of the flow rate of pyrolysis gasoline, ethylene, and propylene in an industrial olefin plant using machine learning approaches
Source: Sci Rep. 2023 Aug 28;13:14081. doi: 10.1038/s41598-023-41273-4 (PMC10462638; doi:10.1038/s41598-023-41273-4)
Supplement: Supplementary file 1 — Supplementary Information. [file 41598_2023_41273_MOESM1_ESM.xlsx]

## Sheet: Sheet1
	Liquid Furnaces (NO.)	Gas Furnaces (NO.)	F-101 (°C)	F-102 (°C)	F-103 (°C)	F-104 (°C)	F-105 (°C)	F-106 (°C)	F-107 (°C)	F-108 (°C)	F-109 (°C)	F-110 (°C)	Fresh Ethane 1 (ton/day)	Fresh Ethane 2 (ton/day)	C5 Cut (ton/day)	Light Ends (ton/day)	LPG (ton/day)	C5+ feed (ton/day)	C9+ Cut (ton/day)	C3+ cut (ton/day)	ethylene (ton/day)	Ethane (ton/day)	Butane (ton/day)	C4 Cut recycle (ton/day)	Ethylene	Propylene	PYG
Liquid Furnaces (NO.)	1	0.195264	-0.0939288	0.0780188	0.227095	-0.0465881	0.0377861	0.051809	0.103594	0.294859	0.0944476	0.147661	0.104883	0.0810714	0.286919	0.69141	0.360153	-0.0819148	0.429981	-0.169138	0.175099	-0.0870817	0.315529	0.383611	0.601868	0.728888	0.838963
Gas Furnaces (NO.)	0.195264	1	-0.041854	0.307764	0.190245	0.115554	0.175395	0.132318	-0.0798412	0.252899	0.0439689	0.128691	0.276858	0.544183	0.232499	0.099228	0.130319	-0.0141448	-0.0210989	0.198409	0.0291659	0.396758	-0.00906851	0.0506797	0.875577	0.172	0.302438
F-101 (°C)	-0.0939288	-0.041854	1	-0.079164	-0.0866827	-0.0677922	-0.0766239	-0.0770673	-0.0613511	0.0949255	-0.0644818	-0.031566	-0.145908	0.103901	0.00644554	-0.0790013	-0.081127	-0.019384	-0.273938	-0.106881	-0.00776419	-0.0510238	-0.0176038	-0.0647886	-0.0830534	-0.0299449	-0.144005
F-102 (°C)	0.0780188	0.307764	-0.079164	1	-0.0774221	-0.0368931	-0.0447151	0.00660369	0.143243	0.255722	-0.0387877	-0.0507815	0.0395487	0.229112	0.0915327	0.0131641	0.0511945	0.0354771	0.0293122	0.116635	-0.0101821	0.0386	0.00491948	0.0309651	0.274919	0.0216975	0.138526
F-103 (°C)	0.227095	0.190245	-0.0866827	-0.0774221	1	0.111928	-0.0539983	-0.110955	-0.0342561	0.0765829	-0.0500842	-0.0944042	0.0327284	0.118335	0.005963	0.172128	0.131214	-0.0608478	0.0995507	0.0328838	0.000703472	0.0520781	0.0990212	0.288151	0.240588	0.181798	0.173972
F-104 (°C)	-0.0465881	0.115554	-0.0677922	-0.0368931	0.111928	1	-0.0945029	-0.0608667	-0.101846	-0.092145	0.00689374	-0.069658	0.0158813	0.0531245	0.00732478	0.00453978	-0.154623	0.0386129	-0.0934378	0.0091064	-0.0234647	0.0550447	-0.0616615	-0.081409	0.0725596	0.033395	-0.036226
F-105 (°C)	0.0377861	0.175395	-0.0766239	-0.0447151	-0.0539983	-0.0945029	1	0.102736	-0.0471086	0.127155	0.0141382	-0.0814154	0.0179669	0.167427	0.0562986	-0.0463273	0.211705	-0.264277	0.0280969	0.0170647	-0.0686318	0.019	0.12713	-0.0788132	0.19137	0.0848135	0.0720942
F-106 (°C)	0.051809	0.132318	-0.0770673	0.00660369	-0.110955	-0.0608667	0.102736	1	0.135013	0.0158569	-0.0407814	0.250878	0.315505	-0.109347	-0.0268426	0.243354	0.175201	0.0778132	0.221639	-0.0701888	0.0857991	-0.0762886	-0.154411	-0.0490189	0.156583	-0.180701	0.130365
F-107 (°C)	0.103594	-0.0798412	-0.0613511	0.143243	-0.0342561	-0.101846	-0.0471086	0.135013	1	-0.0111615	-0.0780162	-0.125936	0.172018	-0.177129	-0.0544362	0.203151	0.0330437	0.150987	0.094183	-0.290846	0.128312	-0.0912177	-0.0473773	0.00928723	0.0135987	0.045149	0.0214086
F-108 (°C)	0.294859	0.252899	0.0949255	0.255722	0.0765829	-0.092145	0.127155	0.0158569	-0.0111615	1	0.024799	-0.152181	-0.042192	0.263087	0.0755879	0.18246	0.253621	-0.202992	-0.0427149	-0.0416489	-0.068019	-0.0355543	0.131859	0.157377	0.322247	0.25363	0.212874
F-109 (°C)	0.0944476	0.0439689	-0.0644818	-0.0387877	-0.0500842	0.00689374	0.0141382	-0.0407814	-0.0780162	0.024799	1	-0.079568	-0.0016343	0.0132702	-0.0142721	-0.0176183	-0.0299681	0.112934	0.0111188	0.0960034	0.0425495	0.0547798	0.0851324	0.083166	0.056722	0.124338	0.0820537
F-110 (°C)	0.147661	0.128691	-0.031566	-0.0507815	-0.0944042	-0.069658	-0.0814154	0.250878	-0.125936	-0.152181	-0.079568	1	0.157573	-0.0225611	0.132548	0.124269	0.0717999	-0.0528643	0.132156	0.0351668	-0.0783807	-0.0213468	-0.0200206	0.0128381	0.181746	-0.0582615	0.180064
Fresh Ethane 1 (ton/day)	0.104883	0.276858	-0.145908	0.0395487	0.0327284	0.0158813	0.0179669	0.315505	0.172018	-0.042192	-0.0016343	0.157573	1	-0.573593	0.136081	0.143378	0.0315958	0.178793	0.163269	-0.0142192	0.0623628	0.0476744	-0.0575531	-0.0203031	0.282723	-0.0333459	0.128501
Fresh Ethane 2 (ton/day)	0.0810714	0.544183	0.103901	0.229112	0.118335	0.0531245	0.167427	-0.109347	-0.177129	0.263087	0.0132702	-0.0225611	-0.573593	1	0.0504144	-0.017828	0.0966458	-0.203639	-0.152149	0.127551	-0.00976425	-0.0199771	0.0678207	0.0334957	0.45652	0.17759	0.139332
C5 Cut (ton/day)	0.286919	0.232499	0.00644554	0.0915327	0.005963	0.00732478	0.0562986	-0.0268426	-0.0544362	0.0755879	-0.0142721	0.132548	0.136081	0.0504144	1	0.179753	0.150286	-0.152276	0.0412656	0.0729417	0.0796918	0.0708624	-0.0740373	-0.051387	0.323647	0.225737	0.394689
Light Ends (ton/day)	0.69141	0.099228	-0.0790013	0.0131641	0.172128	0.00453978	-0.0463273	0.243354	0.203151	0.18246	-0.0176183	0.124269	0.143378	-0.017828	0.179753	1	0.218634	-0.0111287	0.453648	-0.182362	0.176212	-0.048583	-0.319191	0.224522	0.419198	0.504093	0.679685
LPG (ton/day)	0.360153	0.130319	-0.081127	0.0511945	0.131214	-0.154623	0.211705	0.175201	0.0330437	0.253621	-0.0299681	0.0717999	0.0315958	0.0966458	0.150286	0.218634	1	-0.387247	0.235661	-0.0185229	0.185246	-0.017554	0.0299119	0.0647217	0.306516	0.254284	0.287103
C5+ feed (ton/day)	-0.0819148	-0.0141448	-0.019384	0.0354771	-0.0608478	0.0386129	-0.264277	0.0778132	0.150987	-0.202992	0.112934	-0.0528643	0.178793	-0.203639	-0.152276	-0.0111287	-0.387247	1	-0.100741	-0.107129	0.0553826	0.145328	-0.265262	0.186027	-0.0978727	-0.0628249	-0.176522
C9+ Cut (ton/day)	0.429981	-0.0210989	-0.273938	0.0293122	0.0995507	-0.0934378	0.0280969	0.221639	0.094183	-0.0427149	0.0111188	0.132156	0.163269	-0.152149	0.0412656	0.453648	0.235661	-0.100741	1	0.092882	0.10372	-0.0926579	-0.00321272	0.25361	0.182756	0.270346	0.56014
C3+ cut (ton/day)	-0.169138	0.198409	-0.106881	0.116635	0.0328838	0.0091064	0.0170647	-0.0701888	-0.290846	-0.0416489	0.0960034	0.0351668	-0.0142192	0.127551	0.0729417	-0.182362	-0.0185229	-0.107129	0.092882	1	-0.10489	0.182889	-0.169435	0.117212	0.0799603	-0.00131214	0.196436
ethylene (ton/day)	0.175099	0.0291659	-0.00776419	-0.0101821	0.000703472	-0.0234647	-0.0686318	0.0857991	0.128312	-0.068019	0.0425495	-0.0783807	0.0623628	-0.00976425	0.0796918	0.176212	0.185246	0.0553826	0.10372	-0.10489	1	-0.0240833	-0.0435485	0.147055	0.116219	0.221045	0.124758
Ethane (ton/day)	-0.0870817	0.396758	-0.0510238	0.0386	0.0520781	0.0550447	0.019	-0.0762886	-0.0912177	-0.0355543	0.0547798	-0.0213468	0.0476744	-0.0199771	0.0708624	-0.048583	-0.017554	0.145328	-0.0926579	0.182889	-0.0240833	1	-0.172264	0.0396735	0.261884	-0.0296924	-0.0247282
Butane (ton/day)	0.315529	-0.00906851	-0.0176038	0.00491948	0.0990212	-0.0616615	0.12713	-0.154411	-0.0473773	0.131859	0.0851324	-0.0200206	-0.0575531	0.0678207	-0.0740373	-0.319191	0.0299119	-0.265262	-0.00321272	-0.169435	-0.0435485	-0.172264	1	-0.0204549	0.127021	0.237385	0.111049
C4 Cut recycle (ton/day)	0.383611	0.0506797	-0.0647886	0.0309651	0.288151	-0.081409	-0.0788132	-0.0490189	0.00928723	0.157377	0.083166	0.0128381	-0.0203031	0.0334957	-0.051387	0.224522	0.0647217	0.186027	0.25361	0.117212	0.147055	0.0396735	-0.0204549	1	0.16475	0.219216	0.274992
Ethylene	0.601868	0.875577	-0.0830534	0.274919	0.240588	0.0725596	0.19137	0.156583	0.0135987	0.322247	0.056722	0.181746	0.282723	0.45652	0.323647	0.419198	0.306516	-0.0978727	0.182756	0.0799603	0.116219	0.261884	0.127021	0.16475	1	0.4865	0.631898
Propylene	0.728888	0.172	-0.0299449	0.0216975	0.181798	0.033395	0.0848135	-0.180701	0.045149	0.25363	0.124338	-0.0582615	-0.0333459	0.17759	0.225737	0.504093	0.254284	-0.0628249	0.270346	-0.00131214	0.221045	-0.0296924	0.237385	0.219216	0.4865	1	0.645841
PYG	0.838963	0.302438	-0.144005	0.138526	0.173972	-0.036226	0.0720942	0.130365	0.0214086	0.212874	0.0820537	0.180064	0.128501	0.139332	0.394689	0.679685	0.287103	-0.176522	0.56014	0.196436	0.124758	-0.0247282	0.111049	0.274992	0.631898	0.645841	1
